# Supplementary material for: E2F1 Induces KIF26A Transcription and Promotes Cell Cycle Progression via CDK–RB–E2Fs Feedback Loop in Breast Cancer
Source: Front Oncol. 2021 Jan 11;10:530933. doi: 10.3389/fonc.2020.530933 (PMC7832431; doi:10.3389/fonc.2020.530933)
Supplement: Supplementary file 2 [file Table_2.xlsx]

## Sheet: Sheet1
tissue grade	KIF26A IHC score
2	100
2	198
2	198
2	198
2	90
1	0
1	40
1	40
1	80
1	80
1	160
1	180
1	180
1	180
1	180
1	180
1	198
1	270
1	270
1	270
1	90
1	90
2	0
2	0
2	0
2	0
2	0
2	0
2	0
2	0
2	0
2	0
2	0
2	0
2	0
2	0
2	10
2	10
2	10
2	20
2	20
2	20
2	20
2	30
2	30
2	40
2	5
2	50
2	50
2	50
2	60
2	60
2	60
2	60
2	60
2	60
2	70
2	70
2	70
2	70
2	70
2	80
2	80
2	80
2	80
2	80
2	80
2	80
2	80
2	80
2	80
2	80
2	80
2	80
2	80
2	80
2	100
2	100
2	120
2	120
2	120
2	120
2	140
2	140
2	160
2	160
2	160
2	160
2	160
2	160
2	160
2	160
2	160
2	160
2	160
2	160
2	160
2	160
2	160
2	160
2	160
2	160
2	160
2	160
2	160
2	180
2	180
2	180
2	180
2	180
2	180
2	180
2	180
2	180
2	180
2	180
2	180
2	180
2	180
2	180
2	198
2	240
2	240
2	270
2	270
2	270
2	270
2	270
2	270
2	270
2	270
2	297
2	297
2	297
2	297
2	297
2	297
2	297
2	90
2	90
2	90
3	0
3	0
3	0
3	0
3	0
3	0
3	0
3	0
3	0
3	0
3	0
3	0
3	0
3	0
3	0
3	0
3	20
3	20
3	30
3	40
3	60
3	70
3	70
3	80
3	80
3	80
3	80
3	80
3	80
3	80
3	80
3	80
3	80
3	100
3	140
3	140
3	160
3	160
3	160
3	160
3	160
3	160
3	160
3	180
3	180
3	180
3	180
3	180
3	180
3	180
3	180
3	270
3	270
3	270
3	270
censoring	180
censoring	180
censoring	180
